# Supplementary material for: Intrinsic and Chemotherapeutic Stressors Modulate ABCC-Like Transport in Trypanosoma cruzi
Source: Molecules. 2021 Jun 9;26(12):3510. doi: 10.3390/molecules26123510 (PMC8227891; doi:10.3390/molecules26123510)
Supplement: Supplementary file 1 [file molecules-26-03510-s001.zip]

Archive with 1 entries (1 files):
- molecules-1237611-supplementary.pdf
